# Supplementary material for: Dynamics of Quasi-One-Dimensional Structures under Roughening Transition Stimulated by External Irradiation
Source: Nanomaterials (Basel). 2022 Apr 20;12(9):1411. doi: 10.3390/nano12091411 (PMC9099773; doi:10.3390/nano12091411)
Supplement: Supplementary file 1 [file nanomaterials-12-01411-s001.zip]

Archive with 2 entries (2 files):
- Video S1- Stimulated roughening transition on the (111)-surface.mp4
- Video S2 -The dynamics of three-layer coating of a cylindrical substrate.wmv
